# Supplementary material for: Changes in Calprotectin (S100A8-A9) and Aldolase in the Saliva of Horses with Equine Gastric Ulcer Syndrome
Source: Animals (Basel). 2023 Apr 16;13(8):1367. doi: 10.3390/ani13081367 (PMC10135270; doi:10.3390/ani13081367)
Supplement: Supplementary file 1 [file animals-13-01367-s001.zip]

Archive with 1 entries (1 files):
- animals-2267639-supplementary.pdf
